# Supplementary material for: Structure and Optical Anisotropy of Spider Scales and Silk: The Use of Chromaticity and Azimuth Colors to Optically Characterize Complex Biological Structures
Source: Nanomaterials (Basel). 2023 Jun 20;13(12):1894. doi: 10.3390/nano13121894 (PMC10304035; doi:10.3390/nano13121894)
Supplement: Supplementary file 1 [file nanomaterials-13-01894-s001.zip]

Archive with 3 entries (3 files):
- Movie S1 tomography - XZ projection.avi
- Movie S2 tomography - YZ projection.avi
- Movie S3 tomography - YZ projection - smaller structure.avi
